# Supplementary material for: Padi2/3 Deficiency Alters the Epigenomic Landscape and Causes Premature Differentiation of Mouse Trophoblast Stem Cells
Source: Cells. 2022 Aug 9;11(16):2466. doi: 10.3390/cells11162466 (PMC9406452; doi:10.3390/cells11162466)
Supplement: Supplementary file 1 [file cells-11-02466-s001.zip]

Archive with 1 entries (1 files):
- cells-1843514 Supplemental Material.pdf
